# Supplementary material for: VSIG4 Is Dispensable for Tumor Growth and Metastasis in Murine Colorectal and Breast Cancer Models
Source: Cancers (Basel). 2025 Oct 1;17(19):3207. doi: 10.3390/cancers17193207 (PMC12523294; doi:10.3390/cancers17193207)
Supplement: Supplementary file 1 [file cancers-17-03207-s001.zip]

Archive with 1 entries (1 files):
- cancers-3861263-supplementary.pdf
